# Supplementary material for: Targeting Haemagglutinin Antigen of Avian Influenza Virus to Chicken Immune Cell Receptors Dec205 and CD11c Induces Differential Immune-Potentiating Responses
Source: Vaccines (Basel). 2021 Jul 13;9(7):784. doi: 10.3390/vaccines9070784 (PMC8310205; doi:10.3390/vaccines9070784)
Supplement: Supplementary file 1 [file vaccines-09-00784-s001.zip]

Archive with 1 entries (1 files):
- vaccines-1268838-supplementary.pdf
